# Supplementary material for: Bis(adamantan-1-aminium) carbonate
Source: Acta Crystallogr Sect E Struct Rep Online. 2012 Mar 24;68(Pt 4):o1159. doi: 10.1107/S1600536812011828 (PMC3344101; doi:10.1107/S1600536812011828)
Supplement: Supplementary file 1 [file e-68-o1159-sup1.cif]

##############################################################################
#                                                                            #
# This CIF contains the data in a paper accepted for publication in          #
# Acta Crystallographica Section E. It conforms to the requirements of       #
# Notes for Authors for Acta Crystallographica Section E, and has been       #
# peer reviewed under the auspices of the IUCr Commission on Journals.       #
#                                                                            #
# Full details of the Crystallographic Information File format               #
# are given in the paper "The Crystallographic Information File (CIF):       #
# a New Standard Archive File for Crystallography" by S. R. Hall, F. H.      #
# Allen and I. D. Brown [Acta Cryst. (1991), A47, 655-685].                  #
#                                                                            #
# The current version of the core CIF dictionary is obtainable from          #
# ftp://ftp.iucr.org/pub/cif_core.dic.                                       #
#                                                                            #
# Software is freely available for graphical display of the structure(s)     #
# in this CIF. For information consult the CIF software page                 #
# http://www.iucr.org/resources/cif/software.                                #
#                                                                            #
# This file may be used for bona fide research purposes within the           #
# scientific community so long as proper attribution is given to the journal # 
# article from which it was obtained.                                        #
#                                                                            #
##############################################################################
data_global
_audit_creation_method     'WinGX routine CIF_UPDATE'
_audit_conform_dict_name     cif_core.dic
_audit_conform_dict_version     2.3
_journal_date_recd_electronic     2012-03-08
_journal_date_accepted     2012-03-19
_journal_name_full     'Acta Crystallographica, Section E'
_journal_year     2012
_journal_volume     68
_journal_issue      4
_journal_page_first     o1159
_journal_page_last     o1159
_journal_paper_category     QO
_journal_paper_doi     10.1107/S1600536812011828
_journal_coeditor_code     GK2467
_publ_contact_author_name     'Levendis, Demetrius C.'
_publ_contact_author_address
;
Molecular Sciences Institute
School of Chemistry
University of the Witwatersrand
Private Bag 3
PO Wits 2050
South Africa
;
_publ_contact_author_email     demetrius.levendis@wits.ac.za
_publ_contact_author_fax     '27(11)7176749'
_publ_contact_author_phone     '27(11)7176742'
_publ_section_title
;
Bis(adamantan-1-aminium) carbonate
;
loop_
    _publ_author_name
    _publ_author_address
    'Nowakowska, Monika'
;
Molecular Sciences Institute
School of Chemistry
University of the Witwatersrand, Johannesburg
PO Wits 2050
South Africa
;
    'Gamble, Caryn'
;
Molecular Sciences Institute
School of Chemistry
University of the Witwatersrand, Johannesburg
PO Wits 2050
South Africa
;
    'Levendis, Demetrius C.'
;
Molecular Sciences Institute
School of Chemistry
University of the Witwatersrand, Johannesburg
PO Wits 2050
South Africa
;
data_I
_chemical_name_systematic     'Bis(adamantan-1-aminium) carbonate'
_chemical_formula_moiety     '2(C10 H18 N +), C O3 2-'
_chemical_formula_sum     'C21 H36 N2 O3'
_chemical_formula_iupac     '2C10 H18 N +, C O3 2-'
_chemical_formula_weight     364.52
_symmetry_cell_setting     trigonal
_symmetry_space_group_name_H-M     'P -3 c 1'
_symmetry_space_group_name_Hall     '-P 3 2"c'
loop_
    _symmetry_equiv_pos_as_xyz
    'x, y, z'
    '-y, x-y, z'
    '-x+y, -x, z'
    'x-y, -y, -z+1/2'
    '-x, -x+y, -z+1/2'
    'y, x, -z+1/2'
    '-x, -y, -z'
    'y, -x+y, -z'
    'x-y, x, -z'
    '-x+y, y, z-1/2'
    'x, x-y, z-1/2'
    '-y, -x, z-1/2'
_cell_length_a     6.4340(6)
_cell_length_b     6.4340(6)
_cell_length_c     25.474(2)
_cell_angle_alpha     90
_cell_angle_beta     90
_cell_angle_gamma     120
_cell_volume     913.25(14)
_cell_formula_units_Z     2
_cell_measurement_reflns_used     819
_cell_measurement_theta_min     3.2
_cell_measurement_theta_max     25.78
_cell_measurement_temperature     173(2)
_exptl_crystal_description     prism
_exptl_crystal_colour     colourless
_exptl_crystal_size_max     0.30
_exptl_crystal_size_mid     0.22
_exptl_crystal_size_min     0.08
_exptl_crystal_density_diffrn     1.326
_exptl_crystal_density_meas     ?
_exptl_crystal_density_method     'not measured'
_exptl_crystal_F_000     400
_exptl_absorpt_coefficient_mu     0.088
_exptl_absorpt_correction_type     none
_exptl_absorpt_correction_T_min     ?
_exptl_absorpt_correction_T_max     ?
_exptl_special_details     ?
_diffrn_ambient_temperature     173(2)
_diffrn_radiation_type     MoK\a
_diffrn_radiation_wavelength     0.71069
_diffrn_radiation_monochromator     graphite
_diffrn_measurement_device_type     'Bruker APEXII CCD'
_diffrn_measurement_method     '\f and \w scans'
_diffrn_reflns_number     3187
_diffrn_reflns_av_R_equivalents     0.0616
_diffrn_reflns_theta_min     1.6
_diffrn_reflns_theta_max     26.35
_diffrn_reflns_theta_full     26.35
_diffrn_measured_fraction_theta_max     1
_diffrn_measured_fraction_theta_full     1
_diffrn_reflns_limit_h_min     -8
_diffrn_reflns_limit_h_max     5
_diffrn_reflns_limit_k_min     -2
_diffrn_reflns_limit_k_max     8
_diffrn_reflns_limit_l_min     -31
_diffrn_reflns_limit_l_max     31
_diffrn_standards_number     0
_refine_special_details
;
Refinement of <i>F</i>^2^ against ALL reflections. The weighted <i>R</i>-factor
<i>wR</i> and goodness of fit <i>S</i> are based on <i>F</i>^2^, conventional
<i>R</i>-factors <i>R</i> are based on <i>F</i>, with <i>F</i> set to zero for
negative <i>F</i>^2^. The threshold expression of <i>F</i>^2^ >
\s(<i>F</i>^2^) is used only for calculating <i>R</i>-factors(gt) <i>etc</i>.
and is not relevant to the choice of reflections for refinement.
<i>R</i>-factors based on <i>F</i>^2^ are statistically about twice as large
as those based on <i>F</i>, and <i>R</i>- factors based on ALL data will be
even larger.
;
_reflns_number_total     629
_reflns_number_gt     493
_reflns_threshold_expression     I>2sigma(I)
_refine_ls_structure_factor_coef     Fsqd
_refine_ls_matrix_type     full
_refine_ls_R_factor_all     0.0543
_refine_ls_R_factor_gt     0.042
_refine_ls_wR_factor_gt     0.1013
_refine_ls_wR_factor_ref     0.1072
_refine_ls_goodness_of_fit_ref     1.077
_refine_ls_restrained_S_all     1.077
_refine_ls_number_reflns     629
_refine_ls_number_parameters     45
_refine_ls_number_restraints     0
_refine_ls_hydrogen_treatment     mixed
_refine_ls_weighting_scheme     calc
_refine_ls_weighting_details
         'calc w=1/[\s^2^(Fo^2^)+(0.0587P)^2^+0.0100P] where P=(Fo^2^+2Fc^2^)/3'
_atom_sites_solution_hydrogens     geom
_atom_sites_solution_primary     direct
_atom_sites_solution_secondary     difmap
_refine_ls_shift/su_max     0
_refine_ls_shift/su_mean     0
_refine_diff_density_max     0.223
_refine_diff_density_min     -0.181
_refine_ls_extinction_method     none
loop_
    _atom_type_symbol
    _atom_type_description
    _atom_type_scat_dispersion_real
    _atom_type_scat_dispersion_imag
    _atom_type_scat_source
    C C 0.0033 0.0016 'International Tables Vol C Tables 4.2.6.8 and 6.1.1.4'
    H H 0 0 'International Tables Vol C Tables 4.2.6.8 and 6.1.1.4'
    N N 0.0061 0.0033 'International Tables Vol C Tables 4.2.6.8 and 6.1.1.4'
    O O 0.0106 0.006 'International Tables Vol C Tables 4.2.6.8 and 6.1.1.4'
_computing_data_collection     'APEX2 (Bruker, 2005)'
_computing_cell_refinement     'SAINT-Plus (Bruker, 2005)'
_computing_data_reduction     'SAINT-Plus and XPREP (Bruker 2005)'
_computing_structure_solution     'SHELXS97 (Sheldrick, 2008)'
_computing_structure_refinement     'SHELXL97 (Sheldrick, 2008)'
_computing_molecular_graphics
;
ORTEP-3 for Windows (Farrugia, 1997), Mercury (Macrae <i>et al.</i>,
2008) and
PLATON (Spek, 2009)
;
_computing_publication_material
;
WinGX (Farrugia, 1999) and PLATON (Spek, 2009)
;
loop_
    _atom_site_type_symbol
    _atom_site_label
    _atom_site_fract_x
    _atom_site_fract_y
    _atom_site_fract_z
    _atom_site_U_iso_or_equiv
    _atom_site_adp_type
    _atom_site_calc_flag
    _atom_site_refinement_flags
    _atom_site_occupancy
    _atom_site_symmetry_multiplicity
    _atom_site_disorder_assembly
    _atom_site_disorder_group
    C C1 0.6667 0.3333 0.16486(9) 0.0236(6) Uani d S 1 3 . .
    C C2 0.9213(2) 0.5034(2) 0.14518(6) 0.0278(4) Uani d . 1 1 . .
    H H2A 1.032 0.4505 0.1584 0.033 Uiso calc R 1 1 . .
    H H2B 0.977 0.6678 0.1583 0.033 Uiso calc R 1 1 . .
    C C3 0.9215(2) 0.5033(3) 0.08498(6) 0.0309(4) Uani d . 1 1 . .
    H H3 1.0877 0.614 0.0719 0.037 Uiso calc R 1 1 . .
    C C4 0.8365(3) 0.2482(3) 0.06502(6) 0.0346(4) Uani d . 1 1 . .
    H H4A 0.838 0.2474 0.0262 0.042 Uiso calc R 1 1 . .
    H H4B 0.9464 0.1932 0.0777 0.042 Uiso calc R 1 1 . .
    C C5 0 0 0.25 0.0219(7) Uani d S 1 6 . .
    N N1 0.6667 0.3333 0.22372(8) 0.0278(5) Uani d S 1 3 . .
    O O1 0 0.1993(2) 0.25 0.0343(4) Uani d S 1 2 . .
    H H1 0.732(4) 0.502(3) 0.2358(7) 0.060(5) Uiso d . 1 1 . .
loop_
    _atom_site_aniso_label
    _atom_site_aniso_U_11
    _atom_site_aniso_U_22
    _atom_site_aniso_U_33
    _atom_site_aniso_U_12
    _atom_site_aniso_U_13
    _atom_site_aniso_U_23
    C1 0.0198(8) 0.0198(8) 0.0312(12) 0.0099(4) 0 0
    C2 0.0195(8) 0.0205(7) 0.0415(9) 0.0087(6) -0.0018(6) -0.0014(6)
    C3 0.0217(8) 0.0262(8) 0.0404(9) 0.0085(6) 0.0061(6) 0.0039(6)
    C4 0.0317(9) 0.0350(9) 0.0397(8) 0.0185(8) 0.0055(6) -0.0016(7)
    C5 0.0214(10) 0.0214(10) 0.0228(15) 0.0107(5) 0 0
    N1 0.0253(7) 0.0253(7) 0.0328(11) 0.0127(3) 0 0
    O1 0.0299(8) 0.0221(6) 0.0536(10) 0.0149(4) -0.0091(7) -0.0045(3)
_geom_special_details
;
All e.s.d.'s (except the e.s.d. in the dihedral angle between two l.s. planes)
are estimated using the full covariance matrix. The cell e.s.d.'s are taken
into account individually in the estimation of e.s.d.'s in distances, angles
and torsion angles; correlations between e.s.d.'s in cell parameters are only
used when they are defined by crystal symmetry. An approximate (isotropic)
treatment of cell e.s.d.'s is used for estimating e.s.d.'s involving l.s.
planes.
;
loop_
    _geom_bond_atom_site_label_1
    _geom_bond_atom_site_label_2
    _geom_bond_site_symmetry_2
    _geom_bond_distance
    _geom_bond_publ_flag
    C1 N1 . 1.500(3) ?
    C1 C2 . 1.5295(14) ?
    C2 C3 . 1.5335(19) ?
    C2 H2A . 0.99 ?
    C2 H2B . 0.99 ?
    C3 C4 2_655 1.532(2) ?
    C3 C4 . 1.534(2) ?
    C3 H3 . 1 ?
    C4 H4A . 0.99 ?
    C4 H4B . 0.99 ?
    C5 O1 . 1.2820(13) ?
    N1 H1 . 0.999(16) ?
loop_
    _geom_angle_atom_site_label_1
    _geom_angle_atom_site_label_2
    _geom_angle_atom_site_label_3
    _geom_angle_site_symmetry_1
    _geom_angle_site_symmetry_3
    _geom_angle
    _geom_angle_publ_flag
    N1 C1 C2 . . 109.13(9) ?
    C2 C1 C2 3_665 . 109.81(9) ?
    C1 C2 C3 . . 109.18(12) ?
    C1 C2 H2A . . 109.8 ?
    C3 C2 H2A . . 109.8 ?
    C1 C2 H2B . . 109.8 ?
    C3 C2 H2B . . 109.8 ?
    H2A C2 H2B . . 108.3 ?
    C4 C3 C2 2_655 . 109.29(11) ?
    C4 C3 C4 2_655 . 109.58(14) ?
    C2 C3 C4 . . 109.40(12) ?
    C2 C3 H3 . . 109.5 ?
    C4 C3 H3 . . 109.5 ?
    C3 C4 C3 3_665 . 109.57(13) ?
    C3 C4 H4A . . 109.8 ?
    C3 C4 H4B . . 109.8 ?
    H4A C4 H4B . . 108.2 ?
    O1 C5 O1 2 . 120 ?
    C1 N1 H1 . . 107.9(11) ?
loop_
    _geom_torsion_atom_site_label_1
    _geom_torsion_atom_site_label_2
    _geom_torsion_atom_site_label_3
    _geom_torsion_atom_site_label_4
    _geom_torsion_site_symmetry_1
    _geom_torsion_site_symmetry_2
    _geom_torsion_site_symmetry_3
    _geom_torsion_site_symmetry_4
    _geom_torsion
    _geom_torsion_publ_flag
    N1 C1 C2 C3 . . . . 179.92(8) ?
    C2 C1 C2 C3 3_665 . . . 60.34(13) ?
    C2 C1 C2 C3 2_655 . . . -60.50(13) ?
    C1 C2 C3 C4 . . . 2_655 60.13(13) ?
    C1 C2 C3 C4 . . . . -59.84(12) ?
    C4 C3 C4 C3 2_655 . . 3_665 -59.76(18) ?
    C2 C3 C4 C3 . . . 3_665 60.04(15) ?
loop_
    _geom_hbond_atom_site_label_D
    _geom_hbond_atom_site_label_H
    _geom_hbond_atom_site_label_A
    _geom_hbond_site_symmetry_A
    _geom_hbond_distance_DH
    _geom_hbond_distance_HA
    _geom_hbond_distance_DA
    _geom_hbond_angle_DHA
    N1 H1 O1 2_665 0.999(16) 1.778(15) 2.7644(11) 168.7(18)
_iucr_refine_instructions_details
;
TITL 10m_nikki1_0s in P-3c1
CELL  0.71069   6.4340   6.4340  25.4740   90.000   90.000  120.000
ZERR     2.00   0.0006   0.0006   0.0022    0.000    0.000    0.000
LATT   1
SYMM  - Y,   X - Y,   Z
SYMM  - X + Y, - X,   Z
SYMM    X - Y, - Y, 1/2 - Z
SYMM  - X, - X + Y, 1/2 - Z
SYMM    Y,   X, 1/2 - Z
SFAC  C    H    N    O
UNIT  42   72   4    6
MERG   2
OMIT    -2.00  56.00
HTAB
EQIV $1 -y+1, x-y+1, z
HTAB N1 O1_$1
FMAP   2
PLAN    5
SIZE     0.08   0.22   0.30
ACTA
BOND   $H
CONF
L.S.   8
TEMP  -100.00
WGHT    0.058700    0.010000
FVAR       0.39448
C1    1    0.666667    0.333333    0.164857    10.33333    0.01982    0.01982 =
         0.03123    0.00000    0.00000    0.00991
C2    1    0.921255    0.503438    0.145178    11.00000    0.01954    0.02051 =
         0.04150   -0.00143   -0.00178    0.00872
AFIX  23
H2A   2    1.031976    0.450495    0.158427    11.00000   -1.20000
H2B   2    0.976952    0.667787    0.158343    11.00000   -1.20000
AFIX   0
C3    1    0.921541    0.503303    0.084978    11.00000    0.02166    0.02616 =
         0.04038    0.00391    0.00613    0.00852
AFIX  13
H3    2    1.087705    0.614025    0.071890    11.00000   -1.20000
AFIX   0
C4    1    0.836463    0.248208    0.065020    11.00000    0.03171    0.03498 =
         0.03968   -0.00164    0.00550    0.01848
AFIX  23
H4A   2    0.838011    0.247367    0.026161    11.00000   -1.20000
H4B   2    0.946430    0.193209    0.077675    11.00000   -1.20000
AFIX   0
C5    1    0.000000    0.000000    0.250000    10.16667    0.02140    0.02140 =
         0.02283    0.00000    0.00000    0.01070
N1    3    0.666667    0.333333    0.223725    10.33333    0.02535    0.02535 =
         0.03278    0.00000    0.00000    0.01267
O1    4    0.000000    0.199256    0.250000    10.50000    0.02990    0.02213 =
         0.05358   -0.00455   -0.00910    0.01495
H1    2    0.732054    0.502447    0.235771    11.00000    0.05963
HKLF    4
REM  10m_nikki1_0s in P-3c1
REM R1 =  0.0420 for    493 Fo > 4sig(Fo)  and  0.0543 for all    629 data
REM     45 parameters refined using      0 restraints
END
WGHT      0.0587      0.0100
REM Highest difference peak  0.223,  deepest hole -0.181,  1-sigma level  0.046
Q1    1   0.7950  0.4169  0.1578  11.00000  0.05    0.22
Q2    1   0.9170  0.1470  0.0459  11.00000  0.05    0.16
Q3    1   1.1879  0.7050  0.1802  11.00000  0.05    0.13
Q4    1   1.1289  0.6049  0.1695  11.00000  0.05    0.13
Q5    1   0.8631  0.3776  0.0767  11.00000  0.05    0.13
;
