# Supplementary material for: Bis(adamantan-1-aminium) carbonate
Source: Acta Crystallogr Sect E Struct Rep Online. 2012 Mar 24;68(Pt 4):o1159. doi: 10.1107/S1600536812011828 (PMC3344101; doi:10.1107/S1600536812011828)
Supplement: Supplementary file 2 [file e-68-o1159-Isup2.hkl]

#
# h,k,l, Fc-squared, Fo-squared, sigma(Fo-squared) and status flag
#
data_I
_shelx_title ' 10m_nikki1_0s in P-3c1'
_shelx_refln_list_code          4
_shelx_F_calc_maximum      105.31
_exptl_crystal_F_000       400.00
_reflns_d_resolution_high  0.8007
 
loop_
 _symmetry_equiv_pos_as_xyz
 'x, y, z'
 '-y, x-y, z'
 '-x+y, -x, z'
 'x-y, -y, -z+1/2'
 '-x, -x+y, -z+1/2'
 'y, x, -z+1/2'
 '-x, -y, -z'
 'y, -x+y, -z'
 'x-y, x, -z'
 '-x+y, y, z-1/2'
 'x, x-y, z-1/2'
 '-y, -x, z-1/2'
 
_cell_length_a     6.4340
_cell_length_b     6.4340
_cell_length_c    25.4740
_cell_angle_alpha  90.000
_cell_angle_beta   90.000
_cell_angle_gamma 120.000
 
_shelx_F_squared_multiplier     1.000
 
loop_
 _refln_index_h
 _refln_index_k
 _refln_index_l
 _refln_F_squared_calc
 _refln_F_squared_meas
 _refln_F_squared_sigma
 _refln_observed_status
   0   1   0     1745.84     1607.26     14.47 o
  -1   2   0       32.61       25.64      1.57 o
   0   2   0      950.09      963.09     13.04 o
  -1   3   0      171.95      207.45      3.22 o
   0   3   0       19.11       21.69      2.17 o
  -2   4   0      813.74      803.61     10.51 o
  -1   4   0       49.26       46.08      2.65 o
   0   4   0       45.92       43.40      3.91 o
  -2   5   0      298.94      266.73     14.47 o
  -1   5   0      924.70      878.24     10.89 o
   0   5   0       19.69       18.73      3.55 o
  -3   6   0      398.82      396.60      9.41 o
  -2   6   0       86.75       77.08     10.41 o
  -1   6   0       80.45       79.27      4.25 o
   0   6   0       12.01       14.33      4.94 o
  -3   7   0        0.03       -0.26      1.79 o
  -2   7   0        4.90       10.37      3.15 o
  -1   7   0       12.06       13.54      3.60 o
  -4   8   0       25.94       34.83     10.86 o
  -1   2   1        1.70        1.98      0.63 o
  -2   3   1      844.96      883.39      8.18 o
  -1   3   1      955.72      990.70      8.53 o
  -3   4   1      240.78      228.32      4.99 o
  -2   4   1      115.77       93.56     13.28 o
  -1   4   1       78.15       84.55      3.10 o
  -4   5   1      629.83      596.29      8.98 o
  -3   5   1        0.94        1.96      1.46 o
  -2   5   1      362.97      358.03      5.81 o
  -1   5   1      327.64      309.12      6.96 o
  -5   6   1       33.60       33.36      3.11 o
  -4   6   1      475.90      455.46      8.60 o
  -3   6   1       44.17       45.00      2.73 o
  -2   6   1      113.28      102.17      4.53 o
  -1   6   1       61.18       58.27      3.78 o
  -6   7   1      131.15      159.12      8.22 o
  -5   7   1        0.24       -0.27      2.27 o
  -4   7   1        0.28       -1.54      1.66 o
  -3   7   1       12.46       11.78      2.51 o
  -2   7   1       18.49       10.37      4.39 o
  -1   7   1        3.02        1.94      2.58 o
  -4   8   1       98.45      107.37      9.34 o
   0   0   2      782.53      771.55     27.66 o
  -1   1   2     2976.63     2730.17     35.18 o
   0   1   2     9763.76     8997.75    159.52 o
  -2   2   2      216.71      234.87      3.59 o
  -1   2   2     1841.65     1779.32     15.52 o
   0   2   2        0.46        3.21      0.86 o
  -3   3   2       44.82       45.00      2.67 o
  -2   3   2       87.31      101.82      2.25 o
  -1   3   2     1722.10     1432.40    196.87 o
   0   3   2     1994.10     2120.97     19.10 o
  -4   4   2        0.33       -1.28      1.92 o
  -3   4   2      184.65      173.47      4.39 o
  -2   4   2       14.84       21.06      1.63 o
  -1   4   2      308.82      234.53     40.38 o
   0   4   2      288.27      279.44      8.44 o
  -5   5   2        4.72        3.99      2.64 o
  -4   5   2      498.62      461.33      7.86 o
  -3   5   2      688.27      664.81      9.40 o
  -2   5   2      821.76      823.54      9.58 o
  -1   5   2       66.40       59.12      3.50 o
   0   5   2       83.03       83.14      5.84 o
  -6   6   2      191.23      174.29     11.49 o
  -5   6   2        5.48       11.75      2.67 o
  -4   6   2       18.43       20.09      2.63 o
  -3   6   2        9.63        5.63      1.56 o
  -2   6   2       76.69       80.30      3.72 o
  -1   6   2       25.36       29.67      3.08 o
   0   6   2      249.63      271.61     10.63 o
  -6   7   2        6.38        8.17      3.06 o
  -5   7   2       48.88       48.45      5.06 o
  -4   7   2        7.51        7.31      1.95 o
  -3   7   2       63.32       71.79      3.97 o
  -2   7   2       74.99       84.67      4.75 o
  -1   7   2       15.22       14.44      3.47 o
  -4   8   2       70.97       86.89      7.93 o
  -1   2   3      455.34      483.30      4.48 o
  -2   3   3      422.68      433.69      4.51 o
  -1   3   3      158.00      182.00      3.33 o
  -3   4   3      441.34      455.51      6.88 o
  -2   4   3      287.44      248.48     28.04 o
  -1   4   3      900.13      787.82     69.71 o
  -4   5   3       20.72       24.53      2.58 o
  -3   5   3      341.91      325.90      6.59 o
  -2   5   3       51.70       46.15      3.14 o
  -1   5   3       85.55       57.35     14.52 o
  -5   6   3      153.51      138.69      7.02 o
  -4   6   3      127.29      120.26      4.70 o
  -3   6   3       50.35       45.14      2.70 o
  -2   6   3       45.66       46.37      2.79 o
  -1   6   3       12.50       14.18      2.54 o
  -6   7   3       16.40       13.16      3.52 o
  -5   7   3        7.14        6.99      2.95 o
  -4   7   3        5.23        6.36      2.32 o
  -3   7   3      177.20      191.91      6.37 o
  -2   7   3        0.95        2.62      1.98 o
  -1   7   3       89.02      104.24      6.84 o
  -4   8   3        7.59       10.89      4.21 o
   0   0   4     1086.21      973.67      9.99 o
  -1   1   4     2899.55     2910.76     67.88 o
   0   1   4     2173.31     2187.37     20.56 o
  -2   2   4        0.22        0.78      0.78 o
  -1   2   4      941.52      932.27      9.44 o
   0   2   4     8858.05     9367.38    169.09 o
  -3   3   4        2.88        3.35      1.14 o
  -2   3   4      334.28      376.87      4.10 o
  -1   3   4      542.96      580.86      5.74 o
   0   3   4      505.84      498.67      9.57 o
  -4   4   4        0.04        0.59      1.51 o
  -3   4   4       46.68       54.22      2.23 o
  -2   4   4       65.58       63.80      2.41 o
  -1   4   4      153.61      174.10      4.28 o
   0   4   4      345.01      362.38      9.64 o
  -5   5   4      628.59      575.45     12.31 o
  -4   5   4      125.56      121.20      4.34 o
  -3   5   4       23.23       25.93      2.51 o
  -2   5   4        4.69        3.55      1.02 o
  -1   5   4       17.07       17.96      2.42 o
   0   5   4      136.26      126.00      6.82 o
  -6   6   4      135.71      127.41     10.16 o
  -5   6   4       71.02       62.13      5.21 o
  -4   6   4       99.78       91.86      4.19 o
  -3   6   4       22.59       24.38      2.52 o
  -2   6   4       12.02       10.83      2.20 o
  -1   6   4      104.77       72.60     17.26 o
   0   6   4      148.53      166.58      8.70 o
  -6   7   4        5.55        6.18      3.08 o
  -5   7   4       15.52       13.74      3.51 o
  -4   7   4      188.38      195.04      7.36 o
  -3   7   4       14.49       15.12      2.76 o
  -2   7   4       22.89       26.51      3.22 o
  -1   7   4      118.96      123.46      6.22 o
  -1   2   5     1269.96     1319.96     12.96 o
  -2   3   5      122.27      130.07      3.06 o
  -1   3   5      285.33      303.75      4.69 o
  -3   4   5       88.08       93.35      2.92 o
  -2   4   5      411.42      436.03      4.88 o
  -1   4   5       39.37       43.77      2.49 o
  -4   5   5      287.43      273.55      5.88 o
  -3   5   5       88.52       89.21      3.77 o
  -2   5   5        7.05        6.75      1.51 o
  -1   5   5       27.35       28.77      3.00 o
  -5   6   5       94.99       89.30      6.08 o
  -4   6   5        0.50        1.47      2.00 o
  -3   6   5       39.76       33.37      4.11 o
  -2   6   5       30.02       19.51      3.93 o
  -1   6   5        1.06        4.10      1.93 o
  -6   7   5        0.50       -0.65      2.34 o
  -5   7   5        7.10        3.89      2.75 o
  -4   7   5      102.50      100.37      5.73 o
  -3   7   5       35.33       36.89      3.59 o
  -2   7   5       33.64       32.02      3.40 o
  -1   7   5       96.29      108.48      5.45 o
   0   0   6    11091.20     9765.74    315.49 o
  -1   1   6        6.49       11.94      0.97 o
   0   1   6     1922.59     1918.60     20.74 o
  -2   2   6       56.62       53.68      4.26 o
  -1   2   6        7.48       10.43      0.88 o
   0   2   6        5.16        5.06      1.21 o
  -3   3   6      119.72      115.64      2.59 o
  -2   3   6      170.17      196.03      2.77 o
  -1   3   6      506.85      558.90      6.33 o
   0   3   6     1713.60     1170.07    462.68 o
  -4   4   6       66.16       69.44      3.18 o
  -3   4   6       13.54       14.48      1.31 o
  -2   4   6        4.29        4.50      1.20 o
  -1   4   6        0.09       -0.79      1.20 o
   0   4   6      228.97      232.83      8.04 o
  -5   5   6      594.74      541.65     17.88 o
  -4   5   6        4.49        6.23      1.71 o
  -3   5   6       19.39       16.28      2.27 o
  -2   5   6        0.39        0.16      1.18 o
  -1   5   6      341.44      339.88      7.21 o
   0   5   6       54.15       39.55      4.52 o
  -6   6   6        3.63        5.67      3.96 o
  -5   6   6       40.25       38.61      4.70 o
  -4   6   6       81.58       81.42      5.71 o
  -3   6   6        0.69        1.56      1.51 o
  -2   6   6        5.09        7.17      1.91 o
  -1   6   6       94.65      111.51      4.99 o
   0   6   6        1.09        5.31      3.01 o
  -6   7   6        2.29        0.29      2.66 o
  -5   7   6        6.75        5.79      2.87 o
  -4   7   6        6.56        7.16      2.66 o
  -3   7   6       18.34       25.70      3.20 o
  -2   7   6       14.53       20.93      3.39 o
  -1   7   6        2.10        1.55      2.22 o
  -1   2   7       26.47       26.45      1.23 o
  -2   3   7       60.19       62.58      1.62 o
  -1   3   7     1330.30     1393.31     15.55 o
  -3   4   7       19.91       19.28      1.31 o
  -2   4   7       52.01       50.70      2.27 o
  -1   4   7       39.83       38.86      2.43 o
  -4   5   7       68.69       64.66      3.81 o
  -3   5   7        0.56        2.44      1.52 o
  -2   5   7        0.66        0.64      1.16 o
  -1   5   7        0.01        1.22      1.59 o
  -5   6   7        6.23        8.56      2.93 o
  -4   6   7      103.54      108.99      6.42 o
  -3   6   7       42.56       41.77      2.91 o
  -2   6   7        1.41        3.56      1.72 o
  -1   6   7       57.89       66.57      4.07 o
  -6   7   7        3.57        1.45      2.75 o
  -5   7   7        0.97       -0.14      2.44 o
  -4   7   7       61.52       63.46      4.98 o
  -3   7   7        2.36        1.25      2.10 o
  -2   7   7        1.10        4.84      2.35 o
  -1   7   7       24.49       25.03      3.40 o
   0   0   8       56.01       72.51      8.03 o
  -1   1   8      417.53      457.02      7.44 o
   0   1   8     1049.45     1063.19     13.98 o
  -2   2   8      198.18      199.85      7.70 o
  -1   2   8      134.60      130.23      3.09 o
   0   2   8       69.36       65.09      3.05 o
  -3   3   8       24.77       22.86      4.09 o
  -2   3   8      308.82      309.72      6.71 o
  -1   3   8      169.71      192.07      3.30 o
   0   3   8       21.64       20.01      2.43 o
  -4   4   8      125.64      118.70      8.59 o
  -3   4   8       51.01       52.32      2.43 o
  -2   4   8       50.13       51.17      2.24 o
  -1   4   8       18.07       23.01      2.10 o
   0   4   8      179.41      143.39     33.44 o
  -5   5   8       39.04       37.47      6.15 o
  -4   5   8       28.42       27.03      3.77 o
  -3   5   8       19.95       19.19      2.13 o
  -2   5   8       62.29       65.15      3.21 o
  -1   5   8       21.54       14.54      2.28 o
   0   5   8       32.23       19.16     11.45 o
  -6   6   8       50.70       71.43     11.66 o
  -5   6   8       64.35       69.10      5.72 o
  -4   6   8        0.02        1.85      2.38 o
  -3   6   8       20.41       27.02      2.91 o
  -2   6   8        0.24       -0.11      1.44 o
  -1   6   8       60.32       81.90      4.44 o
   0   6   8       46.86       34.00      4.85 o
  -6   7   8       14.08       15.05      4.00 o
  -5   7   8        1.17        2.86      2.63 o
  -4   7   8        1.04        0.60      2.20 o
  -3   7   8        3.44        2.98      2.44 o
  -2   7   8        3.34        2.45      2.26 o
  -1   7   8       13.46       19.42      3.55 o
  -1   2   9       46.16       50.65      1.60 o
  -2   3   9      276.95      281.73      6.14 o
  -1   3   9       26.09       24.13      1.50 o
  -3   4   9      176.38      180.55      3.57 o
  -2   4   9      101.01      102.07      2.85 o
  -1   4   9       38.70       39.70      2.52 o
  -4   5   9       38.42       37.45      4.21 o
  -3   5   9        0.04       -0.25      1.29 o
  -2   5   9       23.96       20.25      2.25 o
  -1   5   9       85.05       78.64      3.96 o
  -5   6   9        6.71        3.08      2.66 o
  -4   6   9        6.34        7.34      2.81 o
  -3   6   9       38.97       32.48      3.14 o
  -2   6   9       57.29       69.37      3.70 o
  -1   6   9        3.95        1.88      1.87 o
  -6   7   9        0.00       -2.41      2.44 o
  -5   7   9        1.74        0.88      2.49 o
  -4   7   9        0.76        0.41      2.22 o
  -3   7   9       29.70       31.49      4.10 o
  -2   7   9        0.22        1.63      2.23 o
  -1   7   9        0.00        0.98      2.36 o
   0   0  10     8817.72     8607.13    349.59 o
  -1   1  10      229.63      246.14      3.99 o
   0   1  10        0.99        0.19      0.80 o
  -2   2  10      357.30      342.03     12.95 o
  -1   2  10        2.67        4.38      0.84 o
   0   2  10      251.81      274.81      6.98 o
  -3   3  10        3.73        2.22      2.87 o
  -2   3  10       61.64       63.54      2.24 o
  -1   3  10       54.50       55.20      2.21 o
   0   3  10        0.89        0.27      1.55 o
  -4   4  10       36.86       36.37      5.65 o
  -3   4  10        0.30        2.26      2.31 o
  -2   4  10        8.99       10.15      1.27 o
  -1   4  10        1.61        2.08      1.35 o
   0   4  10       96.63      103.38      5.93 o
  -5   5  10      168.29      159.59     10.58 o
  -4   5  10      183.60      171.71      7.43 o
  -3   5  10        1.75        2.28      1.72 o
  -2   5  10       89.76       80.84      3.45 o
  -1   5  10      111.07       90.47      3.88 o
   0   5  10       74.17       95.91      7.85 o
  -6   6  10       10.02        9.55      4.85 o
  -5   6  10        5.79        5.72      2.91 o
  -4   6  10        2.53        1.76      2.44 o
  -3   6  10       28.50       24.46      3.82 o
  -2   6  10        1.74        6.45      2.21 o
  -1   6  10       68.60       65.14      4.14 o
   0   6  10       22.51       16.22      4.12 o
  -6   7  10        9.26       11.79      3.88 o
  -5   7  10        0.05       -0.91      2.30 o
  -4   7  10       16.53       14.91      3.31 o
  -3   7  10       10.10       11.40      3.12 o
  -2   7  10        2.47        6.45      2.94 o
  -1   7  10        1.26       -0.97      2.30 o
  -1   2  11       45.11       45.16      1.85 o
  -2   3  11      221.24      226.40      6.08 o
  -1   3  11      359.03      345.50      4.95 o
  -3   4  11        8.13       10.39      2.90 o
  -2   4  11       94.25      100.16      2.79 o
  -1   4  11       21.94       20.03      2.09 o
  -4   5  11        2.75        3.76      2.41 o
  -3   5  11       77.81       65.56      3.71 o
  -2   5  11       68.87       76.75      3.39 o
  -1   5  11       10.01       15.06      2.17 o
  -5   6  11       18.01       15.97      3.76 o
  -4   6  11      178.36      169.28      8.08 o
  -3   6  11       19.26       20.09      3.35 o
  -2   6  11      141.99      121.80      5.27 o
  -1   6  11        8.13        7.67      2.24 o
  -5   7  11        1.41       -0.52      2.46 o
  -4   7  11        9.24       12.02      3.25 o
  -3   7  11        4.71        2.92      2.60 o
  -2   7  11        0.02        0.76      2.54 o
   0   0  12     7375.60     7389.83     57.39 o
  -1   1  12      703.43      793.64     13.18 o
   0   1  12     1366.07     1365.18     18.35 o
  -2   2  12      127.37      138.83      9.54 o
  -1   2  12        0.87       -0.47      0.71 o
   0   2  12      281.71      280.41      8.16 o
  -3   3  12        0.01        0.27      2.79 o
  -2   3  12       34.24       31.99      1.93 o
  -1   3  12       94.32       87.32      2.74 o
   0   3  12        9.69        9.82      1.84 o
  -4   4  12        5.18        4.84      4.05 o
  -3   4  12       95.31       89.37      5.34 o
  -2   4  12       20.89       19.85      1.45 o
  -1   4  12       34.63       26.67      2.31 o
   0   4  12      146.45      146.80      6.94 o
  -5   5  12       46.28       44.57      6.92 o
  -4   5  12      142.18      124.60      6.62 o
  -3   5  12      329.60      290.01      8.32 o
  -2   5  12      146.68      142.06      4.29 o
  -1   5  12      140.56      131.84      4.57 o
   0   5  12       17.67       27.68      4.06 o
  -6   6  12       17.23       18.18      6.08 o
  -5   6  12       39.39       45.35      5.23 o
  -4   6  12       12.14       13.35      3.44 o
  -3   6  12       20.23       15.78      3.22 o
  -2   6  12       59.72       57.92      4.02 o
  -1   6  12       74.16       71.51      4.90 o
   0   6  12        9.18       11.06      3.71 o
  -5   7  12        0.37        3.56      2.68 o
  -4   7  12        0.12       -0.99      2.27 o
  -3   7  12        0.00        0.41      2.34 o
  -2   7  12        0.64        1.75      2.51 o
  -1   2  13       12.65       12.85      1.17 o
  -2   3  13      220.29      228.21      4.01 o
  -1   3  13       39.18       44.37      2.18 o
  -3   4  13        5.29        5.77      2.72 o
  -2   4  13       38.99       36.84      2.65 o
  -1   4  13      293.37      280.48      5.75 o
  -4   5  13      262.61      253.27      9.16 o
  -3   5  13      114.91      108.13      5.50 o
  -2   5  13        6.85       10.36      2.21 o
  -1   5  13      160.36      140.73      4.70 o
  -5   6  13       97.28      101.21      7.06 o
  -4   6  13        4.41        2.48      2.79 o
  -3   6  13       20.30       23.84      3.56 o
  -2   6  13        2.04        3.69      2.43 o
  -1   6  13        7.56        5.12      2.42 o
  -5   7  13        0.13       -0.98      2.36 o
  -4   7  13        0.34        0.62      2.37 o
  -3   7  13       33.42       38.21      4.50 o
  -2   7  13        3.66        8.94      3.12 o
   0   0  14     1707.07     1408.54    370.79 o
  -1   1  14       92.44       89.67      3.61 o
   0   1  14     2261.00     2327.38     15.19 o
  -2   2  14       16.91       21.51      1.66 o
  -1   2  14       88.67       82.91      2.08 o
   0   2  14      810.63      807.32     11.20 o
  -3   3  14       48.02       43.44      5.85 o
  -2   3  14       18.66       21.69      1.70 o
  -1   3  14        1.94        2.13      1.25 o
   0   3  14      577.03      592.33     14.75 o
  -4   4  14        0.70       -0.53      3.13 o
  -3   4  14      191.49      184.17      7.55 o
  -2   4  14      106.19       97.59      3.02 o
  -1   4  14       82.68       81.00      3.48 o
   0   4  14      282.66      279.49      8.93 o
  -5   5  14      124.66      116.27      9.89 o
  -4   5  14       49.71       49.46      4.95 o
  -3   5  14       12.32       11.05      2.73 o
  -2   5  14      364.82      339.03      7.63 o
  -1   5  14       41.61       42.42      3.05 o
   0   5  14      103.52      112.93      6.89 o
  -6   6  14       77.12       74.48      9.45 o
  -5   6  14       18.59       22.51      4.31 o
  -4   6  14       79.38       77.31      5.54 o
  -3   6  14       55.36       53.50      4.70 o
  -2   6  14        4.05        2.98      2.36 o
  -1   6  14       60.61       69.09      4.93 o
   0   6  14       89.22      100.01      9.75 o
  -5   7  14        3.92        1.61      2.60 o
  -4   7  14       42.05       44.80      4.96 o
  -3   7  14        0.08       -2.29      2.29 o
  -2   7  14       16.60       16.94      3.73 o
  -1   2  15      316.85      316.22      3.81 o
  -2   3  15       16.17       17.20      1.66 o
  -1   3  15       49.47       47.72      2.45 o
  -3   4  15      204.82      195.64      7.76 o
  -2   4  15      198.69      197.05      5.39 o
  -1   4  15       57.27       52.50      4.56 o
  -4   5  15      148.41      149.51      9.86 o
  -3   5  15       15.12       13.01      2.94 o
  -2   5  15       51.23       49.84      4.25 o
  -1   5  15        0.01        2.03      1.54 o
  -5   6  15        0.54       -2.31      2.33 o
  -4   6  15      127.40      119.18      6.56 o
  -3   6  15       21.39       23.61      3.75 o
  -2   6  15        7.68       10.09      2.83 o
  -1   6  15        1.41        2.76      2.16 o
  -4   7  15       23.38       24.03      4.11 o
  -3   7  15       90.11      102.52      6.71 o
   0   0  16        2.66        5.01      2.44 o
  -1   1  16      686.10      686.12     10.80 o
   0   1  16      409.70      377.49      6.73 o
  -2   2  16        0.17       -0.77      1.17 o
  -1   2  16       37.30       41.95      1.92 o
   0   2  16      627.43      597.64     12.60 o
  -3   3  16       34.51       45.86      6.11 o
  -2   3  16       27.57       32.01      2.16 o
  -1   3  16      983.33      994.31     17.62 o
   0   3  16      578.68      571.60     10.93 o
  -4   4  16       16.09       17.93      6.39 o
  -3   4  16       12.19        8.36      2.82 o
  -2   4  16      105.31      100.92      4.18 o
  -1   4  16        1.84        1.38      1.09 o
   0   4  16      150.21      151.10      6.46 o
  -5   5  16      736.41      670.75     22.35 o
  -4   5  16       33.65       35.83      4.61 o
  -3   5  16       69.46       65.16      4.84 o
  -2   5  16        9.89        8.77      2.76 o
  -1   5  16       22.20       23.49      2.71 o
   0   5  16       67.37       66.52      5.82 o
  -6   6  16        0.09        1.96      4.53 o
  -5   6  16        1.78        3.66      3.06 o
  -4   6  16      142.19      148.75      7.25 o
  -3   6  16       37.96       40.21      4.49 o
  -2   6  16       20.07       15.29      3.54 o
  -1   6  16       66.46       70.46      5.84 o
   0   6  16        0.16       -1.86      3.95 o
  -1   2  17       41.07       41.49      2.13 o
  -2   3  17        3.42        5.15      2.65 o
  -1   3  17      497.51      427.09     39.97 o
  -3   4  17       17.41       19.73      3.58 o
  -2   4  17       23.72       23.08      3.22 o
  -1   4  17       70.15       64.60      3.57 o
  -4   5  17       44.01       40.80      4.96 o
  -3   5  17      115.81      110.86      6.03 o
  -2   5  17        3.97        6.40      2.60 o
  -1   5  17       43.43       46.14      3.74 o
  -5   6  17      142.87      150.36      8.65 o
  -4   6  17       76.27       85.72      6.01 o
  -3   6  17        9.80        8.11      2.97 o
  -2   6  17       14.09        7.08      3.16 o
  -1   6  17       79.71       97.51      6.69 o
   0   0  18      618.43      617.75     20.37 o
  -1   1  18       32.71       29.89      2.60 o
   0   1  18      128.94      135.17      4.62 o
  -2   2  18      330.95      339.56     12.01 o
  -1   2  18      190.26      188.58      3.91 o
   0   2  18     1101.24     1065.94     28.18 o
  -3   3  18        0.15       -0.45      3.20 o
  -2   3  18       53.64       51.36      3.29 o
  -1   3  18        2.08        1.03      1.18 o
   0   3  18      877.78      859.87     18.44 o
  -4   4  18      136.69      112.71      9.56 o
  -3   4  18       64.62       67.56      5.37 o
  -2   4  18       37.80       36.04      3.75 o
  -1   4  18      133.78      151.54      4.91 o
   0   4  18       75.06       74.49      5.06 o
  -5   5  18       41.88       37.64      7.26 o
  -4   5  18       37.88       36.11      4.83 o
  -3   5  18       23.39       26.61      3.80 o
  -2   5  18        5.19        6.24      2.60 o
  -1   5  18       37.05       40.37      4.15 o
   0   5  18        0.00        1.82      3.58 o
  -5   6  18      166.73      179.69      9.66 o
  -4   6  18        1.71        5.16      2.82 o
  -3   6  18       18.77       23.83      3.99 o
  -2   6  18        1.79        3.67      2.98 o
  -1   6  18      117.28      127.44      7.52 o
  -1   2  19       47.44       49.26      2.46 o
  -2   3  19      211.20      212.99      5.77 o
  -1   3  19      121.63      123.70      4.43 o
  -3   4  19        1.23        1.18      2.34 o
  -2   4  19        5.32        5.63      2.67 o
  -1   4  19       11.18        9.66      2.25 o
  -4   5  19      114.25      118.96      7.37 o
  -3   5  19        0.38       -1.33      2.08 o
  -2   5  19        4.19        6.42      2.67 o
  -1   5  19       15.64       22.88      3.57 o
  -5   6  19       34.98       38.51      5.55 o
  -4   6  19       34.27       30.17      4.45 o
  -3   6  19       13.50       11.74      3.36 o
  -2   6  19       63.75       76.86      6.38 o
  -1   6  19        2.90        3.24      3.72 o
   0   0  20       20.01        6.81      7.10 o
  -1   1  20      178.45      178.12      5.43 o
   0   1  20       33.84       36.57      3.09 o
  -2   2  20      182.20      178.85      5.52 o
  -1   2  20       27.77       27.12      2.10 o
   0   2  20       74.31       72.64      4.73 o
  -3   3  20      481.69      461.45     16.68 o
  -2   3  20      141.26      133.89      5.98 o
  -1   3  20      170.76      171.46      4.77 o
   0   3  20      134.79      140.65      6.24 o
  -4   4  20      125.13      121.01     10.11 o
  -3   4  20       17.17       22.25      3.99 o
  -2   4  20       30.36       32.76      3.85 o
  -1   4  20       30.56       32.93      3.23 o
   0   4  20       38.06       39.45      4.12 o
  -5   5  20        6.03        8.32      4.96 o
  -4   5  20       61.64       68.16      7.04 o
  -3   5  20        8.98        8.59      2.90 o
  -2   5  20       20.80       22.76      3.62 o
  -1   5  20       60.71       58.64      4.85 o
   0   5  20      188.14      193.81     18.76 o
  -4   6  20       12.78       13.86      3.63 o
  -3   6  20        8.73        8.60      3.21 o
  -2   6  20       54.36       62.33      5.46 o
  -1   2  21       56.66       59.24      2.97 o
  -2   3  21       62.72       66.69      4.66 o
  -1   3  21       36.35       34.23      2.84 o
  -3   4  21        0.50        2.83      2.72 o
  -2   4  21       61.33       62.49      4.78 o
  -1   4  21       12.73       10.09      2.88 o
  -4   5  21        0.01       -2.62      2.62 o
  -3   5  21        3.74        2.56      2.51 o
  -2   5  21       13.05       16.83      3.44 o
  -1   5  21       44.73       55.47      4.80 o
  -3   6  21        7.82       11.89      3.41 o
   0   0  22      127.64       49.97     59.44 o
  -1   1  22      131.48      120.14      4.45 o
   0   1  22       63.86       64.21      3.89 o
  -2   2  22      230.04      208.41      7.94 o
  -1   2  22        0.00       -0.12      1.26 o
   0   2  22        7.84        5.85      2.41 o
  -3   3  22        9.14        7.35      4.50 o
  -2   3  22      163.15      152.03      6.47 o
  -1   3  22        0.08       -0.17      1.86 o
   0   3  22        3.28        2.31      2.41 o
  -4   4  22       37.00       33.27      6.69 o
  -3   4  22       13.74       17.63      3.85 o
  -2   4  22        2.32        0.04      2.20 o
  -1   4  22       13.54       16.33      3.15 o
   0   4  22        0.22        0.57      3.05 o
  -5   5  22       52.11       61.84      9.03 o
  -4   5  22        8.71        9.45      3.68 o
  -3   5  22        0.43        0.95      2.36 o
  -2   5  22        1.08        2.83      2.50 o
  -1   5  22       10.36       10.60      3.04 o
   0   5  22      177.52      199.47     20.18 o
  -1   2  23       20.53       19.19      2.03 o
  -2   3  23        6.36        4.94      2.52 o
  -1   3  23       52.37       48.97      4.19 o
  -3   4  23       17.99       16.13      3.39 o
  -2   4  23       16.65       15.98      3.28 o
  -1   4  23       14.25       13.99      3.10 o
  -4   5  23        0.28       -0.37      2.88 o
  -3   5  23        0.02       -1.22      2.34 o
  -2   5  23        3.35        4.10      2.95 o
  -1   5  23       23.61       24.76      4.61 o
   0   0  24        0.52       -0.02      1.74 o
  -1   1  24       55.74       46.83      3.56 o
   0   1  24       28.75       40.97      3.44 o
  -2   2  24        0.21        3.01      3.59 o
  -1   2  24       16.27       12.02      2.24 o
   0   2  24       57.25       51.67      4.48 o
  -3   3  24       73.32       60.71      7.83 o
  -2   3  24       19.95       15.40      3.24 o
  -1   3  24       27.13       29.00      3.64 o
   0   3  24        0.16       -1.23      2.69 o
  -4   4  24       32.66       30.68      6.95 o
  -3   4  24        2.01        0.98      2.47 o
  -2   4  24        0.41       -0.23      2.37 o
  -1   4  24       15.81       18.76      3.46 o
   0   4  24        1.12       -1.87      3.91 o
  -3   5  24       20.00       25.33      4.14 o
  -2   5  24        1.13        3.45      2.99 o
  -1   2  25        0.00       -0.43      1.35 o
  -2   3  25       33.29       31.20      3.89 o
  -1   3  25        0.76       -0.28      2.20 o
  -3   4  25       15.74       16.68      3.63 o
  -2   4  25        3.34        1.10      2.49 o
  -1   4  25        8.78       11.00      3.08 o
   0   0  26       14.73        3.42      2.89 o
  -1   1  26       83.68       90.80      4.42 o
   0   1  26        3.64        5.86      2.09 o
  -2   2  26       10.95       10.46      3.88 o
  -1   2  26        1.87        1.70      1.75 o
   0   2  26       43.33       50.96      4.66 o
  -3   3  26       11.25        9.22      4.96 o
  -2   3  26        4.61        3.53      2.63 o
  -1   3  26        9.15       10.07      2.96 o
   0   3  26       15.56       11.52      4.86 o
  -4   4  26       13.03       10.31      5.85 o
  -3   4  26        0.02        0.07      2.53 o
  -2   4  26        0.02       -0.67      2.36 o
  -1   4  26        0.00        0.47      2.73 o
   0   4  26       18.16       20.50      9.06 o
  -1   2  27       23.94       27.23      3.15 o
  -2   3  27        0.00       -1.04      2.31 o
  -1   3  27        3.08        4.17      2.66 o
  -3   4  27        1.34        2.95      2.93 o
  -2   4  27       18.91       23.25      4.51 o
  -1   4  27        5.99        3.95      3.28 o
   0   0  28       46.80       51.13      6.63 o
  -1   1  28       25.24       25.86      3.83 o
   0   1  28       15.41       10.35      2.74 o
  -2   2  28        5.80        3.45      3.51 o
  -1   2  28        2.61        1.30      2.38 o
   0   2  28       37.65       40.97      7.24 o
  -3   3  28       37.45       39.60      6.17 o
  -2   3  28        0.56        1.56      2.53 o
  -1   3  28       17.94       22.32      3.82 o
   0   3  28      123.32      128.35     11.63 o
  -1   2  29        3.81        3.15      2.62 o
  -2   3  29        2.02        3.41      3.28 o
  -1   3  29       57.95       69.86      6.80 o
   0   0  30       35.23       45.76      6.72 o
  -1   1  30       22.55       25.04      4.74 o
   0   1  30        2.36        4.16      3.36 o
  -2   2  30       62.88       64.17      8.63 o
  -1   2  30        0.67        0.88      2.67 o
   0   2  30      128.40      141.97     20.11 o
 
